# Supplementary material for: Paleoceanography of the Late Cretaceous northwestern Tethys Ocean: Seasonal upwelling or steady thermocline?
Source: PLoS One. 2020 Aug 27;15(8):e0238040. doi: 10.1371/journal.pone.0238040 (PMC7451568; doi:10.1371/journal.pone.0238040)
Supplement: S1 Data — (XLSX) [file pone.0238040.s002.xlsx]

## Sheet: Hippurites resectus 
Species	Hippurites resectus
Sample ID	SNSBBSPG1991X
Carbonate phase	Outer Shell Layer (OSL)				Carbonate phase	Sediment			Carbonate phase	Sparitic calcite
Sample #	Distance (mm)	δ13C (‰)	δ18O (‰)		Sample #	δ13C (‰)	δ18O (‰)		Sample #	δ13C (‰)	δ18O (‰)
1	0	1.0759	-4.01982		1	0.455448	-3.17745		1	1.38548	-4.92148
2	0.15	1.23345	-3.53612						2	0.383486	-9.39874
3	0.3	1.15601	-3.79818
4	0.45	1.30779	-3.61848
5	0.6	1.26743	-3.46737
6	0.75	1.31231	-3.33429
7	0.9	1.25321	-3.84134
8	1.05	1.71823	-2.96999
9	1.2	1.66944	-3.01094
10	1.35	1.8107	-2.9872
11	1.5	1.9418	-2.98642
12	1.65	1.98092	-2.89135
13	1.8	1.95985	-3.04053
14	1.95	2.087	-2.88387
15	2.1	2.12226	-2.88378
16	2.25	2.08171	-2.9204
17	2.4	2.05063	-2.98753
18	2.55	1.8391	-3.0609
19	2.7	1.60208	-3.26523
20	2.85	1.31608	-3.35683
21	3	1.21412	-3.41575
22	3.15	1.42465	-3.05816
23	3.3	1.34133	-3.30782
24	3.45	1.36754	-3.20592
25	3.6	1.58844	-3.02382
26	3.75	1.78308	-2.98896
27	3.9	1.73065	-3.01875
28	4.05	1.71196	-2.93473
29	4.2	1.76284	-2.85946
30	4.35	1.74737	-2.88759
31	4.5	1.77357	-2.91214
32	4.65	1.82471	-2.94383
33	4.8	1.85345	-2.93244
34	4.95	1.89903	-2.93678
35	5.1	1.92128	-2.9738
36	5.25	1.8952	-3.00939
37	5.4	1.76369	-3.03954
38	5.55	1.76251	-3.02759
39	5.7	1.77957	-3.09543
40	5.85	1.59231	-3.5271
41	6	1.50185	-3.72328
42	6.27	1.49412	-3.32227
43	6.54	1.66736	-3.22773
44	6.81	1.64397	-3.16513
45	7.08	1.71365	-3.07535
46	7.35	1.80564	-2.98697
47	7.62	1.95272	-2.97885
48	7.89	1.17816	-3.57572
49	8.16	1.10621	-3.71465
50	8.43	1.87065	-3.108
51	8.7	1.85553	-3.10034
52	8.97	1.86486	-3.09427
53	9.24	1.58051	-3.17869
54	9.51	1.41188	-2.95585
55	9.78	1.31546	-3.17167
56	10.05	1.26177	-3.33461
57	10.32	1.2724	-3.6434
58	10.59	1.31005	-3.61877
59	10.86	1.70266	-3.25096
60	11.13	1.64076	-3.39961
61	11.4	1.81457	-3.29324
62	11.67	1.97862	-3.04762
63	11.94	1.98315	-2.92167
64	12.21	1.99251	-2.85302
65	12.48	1.97462	-2.88783
66	12.75	1.42914	-3.26738
67	13.02	1.36881	-3.57708
68	13.29	1.79239	-3.29654
69	13.56	2.02066	-3.02681
70	13.83	1.99365	-2.96797
71	14.1	1.97991	-2.8962
72	14.37	1.8119	-3.15477
73	14.64	1.75403	-3.11161

## Sheet: Inoceramus sp.
Species	Inoceramus sp.
Sample ID	SNSB-BSPG 1973 VII ?60
Carbonate phase	Outer Shell Layer (OSL)				Carbonate phase	Sediment			Carbonate phase	Sparitic calcite
Shell	A	Fragment	1
Sample #	Distance (mm)	δ13C (‰)	δ18O (‰)		Sample #	δ13C (‰)	δ18O (‰)		Sample #	δ13C (‰)	δ18O (‰)
1	0	2.95	-0.55		1	2.83	-1.32			2.26	-2.07
2	0.29	2.95	-0.51		2	2.69	-0.86			2.55	-1.74
3	0.58	2.95	-0.57		3	2.55	-1.17			2.47	-1.74
4	0.87	2.95	-0.52		4	2.55	-1.48			2.17	-1.55
5	1.16	2.9	-0.51		5	2.44	-1.5			2.31	-1.89
6	1.45	2.95	-0.51		6	2.57	-1.41
7	1.74	2.95	-0.55
8	2.03	3.1	-0.49
9	2.32	3.08	-0.51
10	2.61	3.11	-0.46
11	2.9	3.14	-0.5
12	3.19	3.19	-0.45
13	3.48	3.16	-0.45
14	3.77	3.19	-0.42
15	4.06	3.09	-0.56
16	4.35	3.11	-0.55
17	4.64	3.05	-0.57
18	4.93	3.13	-0.45
19	5.22	3.16	-0.44
20	5.51	3.02	-0.52
21	5.8	3.18	-0.43
22	6.09	3.29	-0.48
23	6.38	3.38	-0.47
24	6.67	3.35	-0.48
25	6.96	3.24	-0.57
26	7.25	2.89	-0.62
27	7.54	2.96	-0.53
28	7.83	2.86	-0.61
29	8.12	3	-0.56
30	8.41	3.12	-0.57
31	8.7	3.09	-0.53
32	8.99	3.08	-0.55
33	9.28	3.02	-0.54
34	9.57	2.95	-0.58
35	9.86	2.92	-0.65
Shell	A	Fragment	2
Sample #	Distance (mm)	δ13C (‰)	δ18O (‰)
1	1	2.64	-1.44
2	2	2.7	-1.23
3	3	2.78	-0.66
4	4	2.92	-0.62
5	5	2.86	-0.45
6	6	2.98	-0.58
7	7	2.66	-0.64
8	8	2.92	-0.54
9	9	2.24	-0.83
10	10	2.47	-0.66
11	11	2.51	-0.69
12	12	2.77	-0.67
13	13	2.73	-0.83
14	14	2.87	-0.72
15	15	2.67	-0.61
16	16	2.58	-0.68
17	17	2.46	-0.55
18	18	2.57	-0.65
19	19	3	-0.68
20	20	2.98	-0.61
21	21	2.85	-0.69
22	22	2.8	-0.64
23	23	2.86	-0.55
24	24	2.77	-0.91
Shell	B
Sample #	Distance (mm)	δ13C (‰)	δ18O (‰)
1	0	2.69	-0.62
2	0.3	2.58	-0.58
3	0.6	2.51	-0.57
4	0.9	2.42	-0.63
5	1.2	2.05	-1
6	1.5	2.44	-0.91
7	1.8	2.73	-0.62
8	2.1	2.48	-0.81
9	2.4	2.41	-0.95
10	2.7	2.34	-0.93
11	3	2.18	-0.99
12	3.3	2.29	-0.91
13	3.6	2.67	-0.65
14	3.9	2.62	-0.86
15	4.2	2.48	-0.73
16	4.5	2.46	-0.84
17	4.8	2.8	-0.51
18	5.1	2.8	-0.62
19	5.4	2.95	-0.54
20	5.7	2.94	-0.55
21	6	2.48	-1.48

## Sheet: Standards
	δ13C (‰)	internal	δ18O (‰)	internal
		precision 1σ		precision 1σ
NBS 19	1.99	0.03	-2.15	0.04
NBS 19	1.95	0.03	-2.21	0.04
NBS 19	1.98	0.02	-2.16	0.02
NBS 19	1.98	0.01	-2.18	0.03
NBS-19	1.94	0.02	-2.22	0.06
NBS-19	1.95	0.04	-2.17	0.06
